# Supplementary material for: Optimization of Time-Weighted Average Air Sampling by Solid-Phase Microextraction Fibers Using Finite Element Analysis Software
Source: Molecules. 2018 Oct 23;23(11):2736. doi: 10.3390/molecules23112736 (PMC6278546; doi:10.3390/molecules23112736)
Supplement: Supplementary file 1 [file molecules-23-02736-s001.zip]

Archive with 1 entries (1 files):
- COMSOL_TWA_SPME.mp4
